# Supplementary material for: Long-Term Oncological Outcomes of Granulocyte Colony-Stimulating Factor (G-CSF) Treatment in Gastrointestinal Cancers: A Systematic Review and Meta-Analysis
Source: Cancers (Basel). 2025 Apr 14;17(8):1313. doi: 10.3390/cancers17081313 (PMC12026166; doi:10.3390/cancers17081313)
Supplement: Supplementary file 1 [file cancers-17-01313-s001.zip]

Archive with 1 entries (1 files):
- cancers-3520719-supplementary.pdf
